# Supplementary material for: Novel Conductive Polymer Composite PEDOT:PSS/Bovine Serum Albumin for Microbial Bioelectrochemical Devices
Source: Sensors (Basel). 2024 Jan 30;24(3):905. doi: 10.3390/s24030905 (PMC10857495; doi:10.3390/s24030905)
Supplement: Supplementary file 1 [file sensors-24-00905-s001.zip]

Archive with 1 entries (1 files):
- sensors-2811838-supplementary.pdf
